# Supplementary material for: Characterization of Potency of the P2Y13 Receptor Agonists: A Meta-Analysis
Source: Int J Mol Sci. 2021 Mar 27;22(7):3468. doi: 10.3390/ijms22073468 (PMC8036966; doi:10.3390/ijms22073468)
Supplement: Supplementary file 1 [file ijms-22-03468-s001.zip]

Archive with 2 entries (2 files):
- Supplementary material_P2Y13 Meta Analysis.docx
- Table S3- EC50 and steepness.xlsx
