# Supplementary material for: Characterization of Potency of the P2Y13 Receptor Agonists: A Meta-Analysis
Source: Int J Mol Sci. 2021 Mar 27;22(7):3468. doi: 10.3390/ijms22073468 (PMC8036966; doi:10.3390/ijms22073468)
Supplement: Supplementary file 1 [file ijms-22-03468-s001.zip › Table S3- EC50 and steepness.xlsx]

## Sheet: EC50
Outcome/Subgroup		Agonist	log10EC50	log10 low CI	log10 high CI	EC50 (nM)	low CI (nM)	high CI (nM)	I2 statistic	H2 statistic
Signaling	Ca/IP3 release	ADP	-7.89546	-8.52743	-7.2635	12.7215	2.96875	54.5132	99.5236	209.93
		2MeSADP	-8.71483	-8.92894	-8.50072	1.92828	1.17778	3.15703	98.7198	78.1105
		ADPbS	-7.13591	-7.7615	-6.51032	73.1287	17.318	308.801	99.0169	101.722
		Overall	-8.0379	-8.50747	-7.56833	9.16423	3.10832	27.0188	99.9029	1029.76
	cAMP accumulation	ADP	-8.28079	-8.97316	-7.58841	5.23856	1.06374	25.7981	98.8943	90.4438
		2MeSADP	-7.41016	-7.53649	-7.28383	38.8899	29.0741	52.0197	0	0.149491
		Overall	-7.91072	-8.31352	-7.50792	12.2823	4.85821	31.0516	97.8781	47.1269
	[35S]GTP𝛾S binding	ADP	-6.62835	-7.79114	-5.46555	235.317	16.1757	3423.3	93.9017	16.3979
		2MeSADP	-7.01408	-8.98294	-5.04522	96.8091	1.04006	9011.04	98.8825	89.4886
		Overall	-6.86365	-7.84814	-5.87917	136.882	14.1861	1320.78	98.0886	52.3182
	Signaling-overall		-7.76446	-8.11417	-7.41476	17.2004	7.68837	38.4807	99.8578	703.263
Functional	Cell signaling	ADP	-5.12417	-5.60877	-4.63957	7513.29	2461.66	22931.5	0	0.724084
		2MeSADP	-7.42567	-10.5971	-4.25427	37.5258	0.0252886	55684.5	99.9356	1552.62
		ADPbS	-3.31146	-4.14892	-2.474	488137	70971.5	3.35737e+06
		Overall	-5.64536	-7.44741	-3.8433	2262.78	35.6934	143448	99.8098	525.666
	Protein activity	ADP	-5.83	-9.21	-2.45	1492.11	0.616595	3.54813e+06	99.7107	345.706
		2MeSADP	-7.69302	-8.13544	-7.2506	20.2759	7.32078	56.1567	96.6503	29.8533
		Overall	-6.94326	-8.15786	-5.72866	113.957	6.95241	1867.86	99.674	306.723
	Cell proliferation	ADP	-3.92313	-4.09813	-3.74812	119364	79775.3	178598	29.5502	1.41945
		ADPbS	-4.89716	-6.23613	-3.55819	12671.9	580.587	276575	83.5055	6.06264
		Overall	-4.33111	-5.38851	-3.2737	46654.6	4087.79	532477	99.6198	263.042
	Functional-overall		-5.75421	-6.51113	-4.99729	1761.12	308.226	10062.5	99.9612	2574.94
Signaling	ATP and ATP like agonists	Overall	-6.34965	-7.19754	-5.50176	447.044	63.4534	3149.52	96.1284	25.829
Functional	Blood	Overall	-4.7477	-6.12492	-3.37048	17877.1	750.03	426104	99.6655	298.977
Functional	Brain	Overall	-6.49916	-7.68771	-5.31061	316.838	20.5251	4890.88	99.4053	168.152
Tissue-overall			-5.70471	-6.71292	-4.6965	1973.73	193.677	20114	99.7572	411.847
Signaling	Humans	ADP	-8.14034	-8.57637	-7.7043	7.23874	2.65235	19.7558	99.3325	149.805
		2MeSADP	-8.55734	-8.74409	-8.37059	2.77117	1.80266	4.26003	98.7862	82.3891
		ADPbS	-7.13591	-7.64809	-6.62374	73.1287	22.486	237.828	99.0169	101.722
		Overall	-8.12963	-8.53356	-7.7257	7.41948	2.92715	18.8063	99.8688	762.32
	Rodents	ADP	-7.03761	-7.48345	-6.59177	91.705	32.8513	255.996	95.8418	24.0491
		2MeSADP	-6.55531	-7.48757	-5.62306	278.412	32.5413	2382	96.2235	26.4795
		Overall	-6.82452	-7.19167	-6.45738	149.787	64.3182	348.832	96.2927	26.9738
Functional	Humans	Overall	-4.73708	-6.66597	-2.80819	18319.6	215.787	1.55527e+06	97.0483	33.8788
	Rodents	ADP	-5.1088	-6.94365	-3.27395	7783.95	113.856	532164	99.5093	203.796
		2MeSADP	-7.96083	-8.4801	-7.44156	10.9438	3.31051	36.1776	99.9186	1228.88
		ADPbS	-4.89716	-6.23613	-3.55819	12671.9	580.587	276575	83.5055	6.06264
		Overall	-6.2152	-7.08797	-5.34242	609.261	81.6635	4545.48	99.9711	3456.12
Species-overall			-7.09183	-7.43228	-6.75138	80.9408	36.959	177.262	99.9284	1396.91

## Sheet: Steepness_Calcium IP3 dataset
Outcome	Agonist	Steepness (N)	low CI	high CI	I2 statistic	H2 statistic
Ca/IP3 release	ADP	4.00512	1.07688	6.93337	98.5804	70.4415
	2MeSADP	4.72328	1.24714	8.19942	99.5794	237.766
	ADPbS	4.43857	1.68319	7.19395	94.9316	19.7301
	Overall	4.34746	3.27212	5.4228	99.2255	129.112
